# Supplementary material for: ﻿ Tricosauniseriata, a new species of xyleborine ambrosia beetle from Thailand (Coleoptera, Curculionidae, Scolytinae, Xyleborini)
Source: Zookeys. 2023 Mar 15;1153:97–103. doi: 10.3897/zookeys.1153.101985 (PMC10193144; doi:10.3897/zookeys.1153.101985)
Supplement: XML Treatment for Tricosa [file zookeys.1153.101985-treatment1.xml]

<!DOCTYPE tp:taxon-treatment
  PUBLIC "-//TaxonX//DTD Taxonomic Treatment Publishing DTD v0 20100105//EN" "tax-treatment-NSO.dtd">
<tp:taxon-treatment xmlns:tp="http://www.plazi.org/taxpub"><tp:treatment-meta><kwd-group><label>Taxon classification</label><kwd>
                <named-content content-type="kingdom">Animalia</named-content>
              </kwd><kwd>
                <named-content content-type="order">Coleoptera</named-content>
              </kwd><kwd>
                <named-content content-type="family">Curculionidae</named-content>
              </kwd></kwd-group><mixed-citation publication-type="journal"><person-group><name><surname>Sittichaya</surname><given-names>Wisut</given-names></name><name><surname>Cognato</surname><given-names>Anthony I.</given-names></name></person-group><article-title>﻿ <italic><tp:taxon-name><tp:taxon-name-part taxon-name-part-type="genus" reg="Tricosa">Tricosa</tp:taxon-name-part><tp:taxon-name-part taxon-name-part-type="species" reg="uniseriata">uniseriata</tp:taxon-name-part></tp:taxon-name></italic>, a new species of xyleborine ambrosia beetle from Thailand (<tp:taxon-name><tp:taxon-name-part taxon-name-part-type="order">Coleoptera</tp:taxon-name-part></tp:taxon-name>, <tp:taxon-name><tp:taxon-name-part taxon-name-part-type="family">Curculionidae</tp:taxon-name-part></tp:taxon-name>, <tp:taxon-name><tp:taxon-name-part taxon-name-part-type="subfamily">Scolytinae</tp:taxon-name-part></tp:taxon-name>, <tp:taxon-name><tp:taxon-name-part taxon-name-part-type="tribe">Xyleborini</tp:taxon-name-part></tp:taxon-name>)</article-title><source>Zookeys</source><day>15</day><month>03</month><year>2023</year><volume>1153</volume><fpage>97</fpage><lpage>103</lpage><pub-id pub-id-type="doi">10.3897/zookeys.1153.101985</pub-id></mixed-citation></tp:treatment-meta><tp:nomenclature><label>﻿</label><tp:taxon-name>
              <object-id xmlns:xlink="http://www.w3.org/1999/xlink" content-type="arpha" xlink:type="simple">1ED6E80A-FBD3-5A44-98E8-9620BD29F6FD</object-id>
              <tp:taxon-name-part taxon-name-part-type="genus" reg="Tricosa">Tricosa</tp:taxon-name-part>
            </tp:taxon-name><tp:taxon-authority>Cognato, Smith &amp; Beaver, 2020</tp:taxon-authority></tp:nomenclature><tp:treatment-sec sec-type="type species" id="SECID0ESLAC"><title>Type species.</title><p><italic><tp:taxon-name><tp:taxon-name-part taxon-name-part-type="genus" reg="Xyleborus">Xyleborus</tp:taxon-name-part><tp:taxon-name-part taxon-name-part-type="species" reg="metacuneolus">metacuneolus</tp:taxon-name-part></tp:taxon-name></italic> Eggers, 1940.</p></tp:treatment-sec><tp:treatment-sec sec-type="diagnosis" id="SECID0EDMAC"><title>Diagnosis.</title><p>Antennal funicle four-segmented; antennal club with one or two sutures visible on the posterior face; protibia distinctly or obliquely triangular with six or fewer denticles on outer margin and posterior face flattened and unarmed; scutellum small, flush with elytra surface; mycangial tufts absent; elytra attenuate; posterolateral costa absent.</p></tp:treatment-sec><tp:treatment-sec sec-type="Similar genera" id="SECID0EIMAC"><title>Similar genera.</title><p><italic><tp:taxon-name><tp:taxon-name-part taxon-name-part-type="genus" reg="Cryptoxyleborus">Cryptoxyleborus</tp:taxon-name-part></tp:taxon-name></italic>, <italic><tp:taxon-name><tp:taxon-name-part taxon-name-part-type="genus" reg="Cyclorhipidion">Cyclorhipidion</tp:taxon-name-part></tp:taxon-name></italic>, and <italic><tp:taxon-name><tp:taxon-name-part taxon-name-part-type="genus" reg="Fraudatrix">Fraudatrix</tp:taxon-name-part></tp:taxon-name></italic>.</p></tp:treatment-sec></tp:taxon-treatment>
