# Supplementary material for: ﻿ Tricosauniseriata, a new species of xyleborine ambrosia beetle from Thailand (Coleoptera, Curculionidae, Scolytinae, Xyleborini)
Source: Zookeys. 2023 Mar 15;1153:97–103. doi: 10.3897/zookeys.1153.101985 (PMC10193144; doi:10.3897/zookeys.1153.101985)
Supplement: XML Treatment for Tricosa uniseriata [file zookeys.1153.101985-treatment2.xml]

<!DOCTYPE tp:taxon-treatment
  PUBLIC "-//TaxonX//DTD Taxonomic Treatment Publishing DTD v0 20100105//EN" "tax-treatment-NSO.dtd">
<tp:taxon-treatment xmlns:tp="http://www.plazi.org/taxpub"><tp:treatment-meta><kwd-group><label>Taxon classification</label><kwd>
                <named-content content-type="kingdom">Animalia</named-content>
              </kwd><kwd>
                <named-content content-type="order">Coleoptera</named-content>
              </kwd><kwd>
                <named-content content-type="family">Curculionidae</named-content>
              </kwd></kwd-group><mixed-citation publication-type="journal"><person-group><name><surname>Sittichaya</surname><given-names>Wisut</given-names></name><name><surname>Cognato</surname><given-names>Anthony I.</given-names></name></person-group><article-title>﻿ <italic><tp:taxon-name><tp:taxon-name-part taxon-name-part-type="genus" reg="Tricosa">Tricosa</tp:taxon-name-part><tp:taxon-name-part taxon-name-part-type="species" reg="uniseriata">uniseriata</tp:taxon-name-part></tp:taxon-name></italic>, a new species of xyleborine ambrosia beetle from Thailand (<tp:taxon-name><tp:taxon-name-part taxon-name-part-type="order">Coleoptera</tp:taxon-name-part></tp:taxon-name>, <tp:taxon-name><tp:taxon-name-part taxon-name-part-type="family">Curculionidae</tp:taxon-name-part></tp:taxon-name>, <tp:taxon-name><tp:taxon-name-part taxon-name-part-type="subfamily">Scolytinae</tp:taxon-name-part></tp:taxon-name>, <tp:taxon-name><tp:taxon-name-part taxon-name-part-type="tribe">Xyleborini</tp:taxon-name-part></tp:taxon-name>)</article-title><source>Zookeys</source><day>15</day><month>03</month><year>2023</year><volume>1153</volume><fpage>97</fpage><lpage>103</lpage><pub-id pub-id-type="doi">10.3897/zookeys.1153.101985</pub-id></mixed-citation></tp:treatment-meta><tp:nomenclature><label>﻿</label><tp:taxon-name>
              <object-id xmlns:xlink="http://www.w3.org/1999/xlink" content-type="arpha" xlink:type="simple">B7A495CA-64DC-5A3E-8E54-1A1EB2929648</object-id>
              <tp:taxon-name-part taxon-name-part-type="genus" reg="Tricosa">Tricosa</tp:taxon-name-part>
              <tp:taxon-name-part taxon-name-part-type="species" reg="uniseriata">uniseriata</tp:taxon-name-part>
              <object-id xmlns:xlink="http://www.w3.org/1999/xlink" content-type="zoobank" xlink:type="simple">https://zoobank.org/B97E9080-B657-4301-A775-CA9C057A644C</object-id>
            </tp:taxon-name><tp:taxon-authority>Sittichaya &amp; Cognato</tp:taxon-authority><tp:taxon-status xmlns:xlink="http://www.w3.org/1999/xlink" xlink:type="simple">sp. nov.</tp:taxon-status><xref ref-type="fig" rid="F1">Fig. 1A–F</xref></tp:nomenclature><tp:treatment-sec sec-type="type material" id="SECID0EROAC"><title>Type material.</title><p><bold><italic>Holotype</italic></bold>, female, Thailand, Narathiwat Province, Hala-Bala Wildlife Sanctuary, <named-content xmlns:xlink="http://www.w3.org/1999/xlink" content-type="dwc:verbatimCoordinates" xlink:type="simple"><named-content content-type="geo-json" specific-use="{&#34;type&#34;:&#34;Point&#34;,&#34;coordinates&#34;:[101.832833,5.800667]}" id="NCID0E6OAC" xlink:type="simple">5°48'02.4"N, 101°49'58.2"E</named-content></named-content>, lowland tropical rainforest, 140 m a.s.l., 12.x.2021, ex. small branch of <italic><tp:taxon-name><tp:taxon-name-part taxon-name-part-type="genus" reg="Artocarpus">Artocarpus</tp:taxon-name-part><tp:taxon-name-part taxon-name-part-type="species" reg="integer">integer</tp:taxon-name-part></tp:taxon-name></italic> (W. Sittichaya) (NHMW, Naturhistorisches Museum Wien, Wien).</p></tp:treatment-sec><tp:treatment-sec sec-type="Similar species" id="SECID0EPPAC"><title>Similar species.</title><p><italic><tp:taxon-name><tp:taxon-name-part taxon-name-part-type="genus" reg="Tricosa">T.</tp:taxon-name-part><tp:taxon-name-part taxon-name-part-type="species" reg="hipparion">hipparion</tp:taxon-name-part></tp:taxon-name></italic> Smith, Beaver &amp; Cognato, 2022.</p></tp:treatment-sec><tp:treatment-sec sec-type="diagnosis" id="SECID0EBAAE"><title>Diagnosis.</title><p>This species is distinguished by its stoutness: 2.35 mm long, 2.40× as long as wide. The combination of the following characters is diagnostic: lateral margin of elytra feebly broadened apically; elytral disc convex; discal striae and interstriae uniseriate punctate; stria weakly impressed and interstriae elevated; anterior margin of pronotum with six moderate serrations.</p></tp:treatment-sec><tp:treatment-sec sec-type="description" id="SECID0EGAAE"><title>Description</title><p><bold>(female).</bold> 2.35 mm long, 2.40× as long as wide. Body dark brown, except appendages yellowish brown. Body more robust, less elongate. <bold><italic>Head</italic></bold>: epistoma entire, transverse, lined with a row of short, hair-like setae. Frons flat from epistoma to middle level of eye, then slightly convex upward to vertex; lower portion of surface at medial line shagreened, subshining; sides of medial line glabrous, strongly shinning; upper portion shagreened, subshining; frons with widely separated, small granules, with each granule decorated with long, fine, hair-like setae. Eyes weakly emarginate above level of antennal insertion; upper portion of eyes slightly smaller than lower part. Submentum slightly impressed below genae, widely triangular at base. Antennal club type 3 (<xref ref-type="bibr" rid="B5">Hulcr et al. 2007</xref>; <xref ref-type="bibr" rid="B7">Smith et al. 2020</xref>); scape regularly thick, as long as club. Antennal funicle four-segmented; first segment longest and other segments approximately equal in length. Pedicel shorter than funicle. Club flattened, approximately circular (type 3) (<xref ref-type="bibr" rid="B5">Hulcr et al. 2007</xref>; <xref ref-type="bibr" rid="B7">Smith et al. 2020</xref>); segment 1 corneous, transverse on anterior face, occupying basal ~1/3; segment 2 slightly concave, corneous and corneous line very narrow; segments 1 and 2 present on posterior face.</p><fig id="F1" position="float" orientation="portrait"><object-id xmlns:xlink="http://www.w3.org/1999/xlink" content-type="doi" xlink:type="simple">10.3897/zookeys.1153.101985.figure1</object-id><object-id xmlns:xlink="http://www.w3.org/1999/xlink" content-type="arpha" xlink:type="simple">4B9CD8CF-B1FE-514C-8CBA-D38281FEA357</object-id><label>Figure 1.</label><caption><p><italic><tp:taxon-name><tp:taxon-name-part taxon-name-part-type="genus" reg="Tricosa">Tricosa</tp:taxon-name-part><tp:taxon-name-part taxon-name-part-type="species" reg="uniseriata">uniseriata</tp:taxon-name-part></tp:taxon-name></italic> sp. nov. holotype female <bold>A</bold> dorsal view <bold>B</bold> ventro-lateral view <bold>C</bold> posterolateral view <bold>D</bold> front <bold>E</bold> declivity <bold>F</bold> antenna.</p></caption><graphic xmlns:xlink="http://www.w3.org/1999/xlink" xlink:href="zookeys-1153-097_article-101985__-g001.jpg" position="float" orientation="portrait" xlink:type="simple" id="oo_825508.jpg"><uri content-type="original_file" xlink:type="simple">https://binary.pensoft.net/fig/825508</uri></graphic></fig><p><bold><italic>Pronotum</italic></bold>: 1.0× as long as wide; elongate and parallel sided in dorsal view, type 7 (<xref ref-type="bibr" rid="B5">Hulcr et al. 2007</xref>; <xref ref-type="bibr" rid="B7">Smith et al. 2020</xref>); sides parallel in basal 2/3, rounded anteriorly; anterior margin with a row of six serrations. In lateral view, elongate, disc longer than anterior slope, type 7, summit low, on apical 2/5. Surface alutaceous, anterior 1/2 asperate; asperities robust, close together, arranged in concentric arcs from midpoint of pronotum to anterior and anterolateral areas; disc evenly punctate, punctures moderate in size, round and deep, sparse and separated by glabrous, shinning areas 3–5× the size of puncture, each puncture with short, erect, hair-like seta, some longer hair-like setae at margins. Lateral margins obliquely costate. Base transverse, posterior angles acutely rounded. <bold><italic>Scutellum</italic></bold>: small, narrow, linguiform, flush with elytra, shiny. <bold><italic>Elytra</italic></bold>: 1.36× as long as wide, 1.44× as long as pronotum. Base transverse, margins oblique; humeral angles rounded. Sides subparallel, slightly broader from base to apical 3/4, then attenuate at apical 1/4, apex attenuate, broadly rounded. Disc convex, surface smooth, shinning, striae and interstriae uniseriate. Striae feebly impressed, punctate, punctures round, broad, and shallow, separated by 1/2 the width of a puncture, each puncture with a short, fine, inconspicuous, hair-like seta. Interstriae feebly elevated, elevation more evident apically; interstriae minutely uniseriate punctate-granulate, widely spaced, near elytral base with fine punctures and small granules on apical 1/2, granules slightly increasing in size apically; each puncture or granule with a very long, hair-like seta. Declivity occupying ~1/3 of elytra, gradual, face feebly convex, subshining; striae feebly impressed, punctate, punctures similar in size with those on the disc, each with short, fine, hair-like seta; interstriae feebly elevated, with small granules, granule apices curved ventrad, each granule with very long hair-like seta; setae on declivity twice as long as those of disc. Posterolateral margins rounded and granulate. <bold><italic>Legs</italic></bold>: procoxae contiguous, prosternal posterocoxal piece conical, slightly inflated. Protibiae distinctly triangular, broadest at apical 1/3, posterior face flat, unarmed; outer margin armed with five large denticles at apical 1/3. Meso- and metatibiae obliquely triangular, flattened, posterior face unarmed; outer margin armed with 6 and 10 moderately socketed denticles.</p><p><bold>Male.</bold> Unknown.</p></tp:treatment-sec><tp:treatment-sec sec-type="etymology" id="SECID0EBDAE"><title>Etymology.</title><p><italic>L. uniseriata</italic>: <italic>uni</italic>- = one; <italic>series</italic> = row. Refers to the arrangement of strial and interstrial punctures in one line. A variable adjective.</p></tp:treatment-sec><tp:treatment-sec sec-type="distribution" id="SECID0EWDAE"><title>Distribution.</title><p>Thailand (Narathiwat Province).</p></tp:treatment-sec><tp:treatment-sec sec-type="host" id="SECID0E2DAE"><title>Host plants.</title><p>The holotype was collected from a small branch of <italic><tp:taxon-name><tp:taxon-name-part taxon-name-part-type="genus" reg="Artocarpus">Artocarpus</tp:taxon-name-part><tp:taxon-name-part taxon-name-part-type="species" reg="integer">integer</tp:taxon-name-part></tp:taxon-name></italic> (Thunb.) Merr. (<tp:taxon-name><tp:taxon-name-part taxon-name-part-type="family">Moraceae</tp:taxon-name-part></tp:taxon-name>).</p></tp:treatment-sec><ref-list><ref id="B5"><mixed-citation xmlns:xlink="http://www.w3.org/1999/xlink" xlink:type="simple"><person-group><name name-style="western"><surname>Hulcr</surname><given-names>J</given-names></name><name name-style="western"><surname>Dole</surname><given-names>SA</given-names></name><name name-style="western"><surname>Beaver</surname><given-names>RA</given-names></name><name name-style="western"><surname>Cognato</surname><given-names>AI</given-names></name></person-group> (<year>2007</year>) <article-title>Cladistic review of generic taxonomic characters in <tp:taxon-name><tp:taxon-name-part taxon-name-part-type="subtribe">Xyleborina</tp:taxon-name-part></tp:taxon-name> (<tp:taxon-name><tp:taxon-name-part taxon-name-part-type="order">Coleoptera</tp:taxon-name-part></tp:taxon-name>: <tp:taxon-name><tp:taxon-name-part taxon-name-part-type="family">Curculionidae</tp:taxon-name-part></tp:taxon-name>: <tp:taxon-name><tp:taxon-name-part taxon-name-part-type="subfamily">Scolytinae</tp:taxon-name-part></tp:taxon-name>).</article-title><source>Systematic Entomology</source><volume>32</volume>(<issue>3</issue>): <fpage>568</fpage>–<lpage>584</lpage>. <ext-link xlink:href="10.1111/j.1365-3113.2007.00386.x" ext-link-type="doi" xlink:type="simple">https://doi.org/10.1111/j.1365-3113.2007.00386.x</ext-link></mixed-citation></ref><ref id="B7"><mixed-citation xmlns:xlink="http://www.w3.org/1999/xlink" xlink:type="simple"><person-group><name name-style="western"><surname>Smith</surname><given-names>SM</given-names></name><name name-style="western"><surname>Beaver</surname><given-names>RA</given-names></name><name name-style="western"><surname>Cognato</surname><given-names>AI</given-names></name></person-group> (<year>2020</year>) <article-title>A monograph of the <tp:taxon-name><tp:taxon-name-part taxon-name-part-type="tribe">Xyleborini</tp:taxon-name-part></tp:taxon-name> (<tp:taxon-name><tp:taxon-name-part taxon-name-part-type="order">Coleoptera</tp:taxon-name-part></tp:taxon-name>, <tp:taxon-name><tp:taxon-name-part taxon-name-part-type="family">Curculionidae</tp:taxon-name-part></tp:taxon-name>, <tp:taxon-name><tp:taxon-name-part taxon-name-part-type="subfamily">Scolytinae</tp:taxon-name-part></tp:taxon-name>) of the Indochinese Peninsula (except Malaysia) and China.</article-title><source>ZooKeys</source><volume>983</volume>: <fpage>1</fpage>–<lpage>442</lpage>. <ext-link xlink:href="10.3897/zookeys.983.52630" ext-link-type="doi" xlink:type="simple">https://doi.org/10.3897/zookeys.983.52630</ext-link></mixed-citation></ref></ref-list></tp:taxon-treatment>
